# Supplementary material for: Diversification and Population Structure in Common Beans (Phaseolus vulgaris L.)
Source: PLoS One. 2012 Nov 7;7(11):e49488. doi: 10.1371/journal.pone.0049488 (PMC3492280; doi:10.1371/journal.pone.0049488)
Supplement: Table S1 — Wild and cultivated accessions used in this study depicting the region/country where they were collected and the genepool to which they were assigned. (XLSX) [file pone.0049488.s002.xlsx]

## Sheet: TotalPassport
Genotype	Status	Origin	Genepool
AND1005	Cultivated	CIAT	Andean
BAT58	Cultivated	CIAT	Mesoamerican
DOR364	Cultivated	CIAT	Mesoamerican
DRK47	Cultivated	CIAT	Andean
G10000	Wild	Mexico	Mesoamerican
G10002	Wild	Mexico	Mesoamerican
G10019	Wild	Mexico	Mesoamerican
G10019A	Wild	Mexico	Mesoamerican
G10022	Wild	Mexico	Mesoamerican
G10023	Wild	Mexico	Mesoamerican
G10626	Cultivated	Guatemala	Mesoamerican
G10638	Cultivated	Guatemala	Mesoamerican
G10655	Cultivated	Guatemala	Mesoamerican
G10685	Cultivated	Guatemala	Mesoamerican
G10852	Cultivated	Guatemala	Mesoamerican
G10894	Cultivated	Guatemala	Mesoamerican
G10933	Cultivated	Guatemala	Mesoamerican
G10942	Cultivated	Mexico	Mesoamerican
G10945	Cultivated	Mexico	Mesoamerican
G10971	Cultivated	Mexico	Mesoamerican
G10978A	Cultivated	CIAT	Mesoamerican
G10978B	Cultivated	CIAT	Mesoamerican
G10979	Cultivated	Mexico	Mesoamerican
G10979A	Cultivated	CIAT	Mesoamerican
G10982	Cultivated	Mexico	Mesoamerican
G10997	Cultivated	Mexico	Mesoamerican
G11010	Cultivated	Mexico	Mesoamerican
G11012	Cultivated	Mexico	Mesoamerican
G11034	Wild	Mexico	Mesoamerican
G11050	Wild	Mexico	Mesoamerican
G11051	Wild	Mexico	Mesoamerican
G11053	Wild	Mexico	Mesoamerican
G11054	Wild	Mexico	Mesoamerican
G11057	Cultivated	Mexico	Mesoamerican
G11059	Cultivated	Mexico	Mesoamerican
G11060	Cultivated	Mexico	Mesoamerican
G11066	Cultivated	Mexico	Mesoamerican
G11071	Cultivated	Mexico	Mesoamerican
G11122	Cultivated	Mexico	Mesoamerican
G11123	Cultivated	Mexico	Mesoamerican
G1113	Cultivated	CIAT	Andean
G11225	Cultivated	Germany	Mesoamerican
G11229	Cultivated	Australia	Mesoamerican
G11352	Cultivated	Mexico	Mesoamerican
G11404	Cultivated	Mexico	Mesoamerican
G11419	Cultivated	Mexico	Mesoamerican
G11442	Cultivated	Mexico	Mesoamerican
G11456	Cultivated	Mexico	Mesoamerican
G11504	Cultivated	Guatemala	Mesoamerican
G11512	Cultivated	Ecuador	Andean
G11521	Cultivated	Ecuador	Andean
G11557	Cultivated	Ecuador	Andean
G11564	Cultivated	Ecuador	Andean
G11585	Cultivated	Peru	Andean
G11640	Cultivated	Guatemala	Mesoamerican
G11656	Cultivated	Guatemala	Mesoamerican
G11708	Cultivated	Peru	Andean
G11715	Cultivated	Peru	Andean
G11716	Cultivated	Peru	Andean
G11721	Cultivated	Peru	Mesoamerican
G11723	Cultivated	Peru	Andean
G11727	Cultivated	Peru	Andean
G11728	Cultivated	Peru	Andean
G11732	Cultivated	Peru	Andean
G11735	Cultivated	Peru	Andean
G11737	Cultivated	Peru	Andean
G11759A	Cultivated	Peru	Andean
G11764D	Cultivated	Peru	Andean
G11776A	Cultivated	Peru	Andean
G11780D	Cultivated	Peru	Andean
G11787	Cultivated	Peru	Andean
G11792	Cultivated	Peru	Andean
G11800	Cultivated	Peru	Andean
G11801	Cultivated	Peru	Andean
G11805	Cultivated	Peru	Andean
G11808	Cultivated	Peru	Andean
G11919	Cultivated	Mexico	Mesoamerican
G11921	Cultivated	Mexico	Mesoamerican
G11957	Cultivated	Mexico	Andean
G11982	Cultivated	Mexico	Andean
G12028	Cultivated	Peru	Andean
G12041	Cultivated	Peru	Andean
G12061	Cultivated	Peru	Andean
G12064	Cultivated	Peru	Andean
G12071	Cultivated	Peru	Andean
G12076	Cultivated	Peru	Andean
G12092	Cultivated	Peru	Andean
G12094	Cultivated	Peru	Andean
G12096	Cultivated	Peru	Andean
G12117	Cultivated	Peru	Andean
G12119	Cultivated	Peru	Andean
G12120	Cultivated	Peru	Andean
G12136	Cultivated	Peru	Andean
G12137	Cultivated	Peru	Andean
G12138	Cultivated	Peru	Andean
G12139	Cultivated	Peru	Andean
G12143	Cultivated	Peru	Andean
G12150	Cultivated	Peru	Andean
G12154	Cultivated	Peru	Andean
G12169	Cultivated	Peru	Andean
G12177	Cultivated	Peru	Andean
G12184	Cultivated	Peru	Andean
G12193	Cultivated	Peru	Andean
G12231	Cultivated	Ecuador	Andean
G12240	Cultivated	Ecuador	Andean
G12288	Cultivated	Ecuador	Andean
G12353	Cultivated	Ecuador	Andean
G12361	Cultivated	Ecuador	Andean
G12484	Cultivated	Ecuador	Andean
G12501	Cultivated	Ecuador	Andean
G12506	Cultivated	Peru	Andean
G12517	Cultivated	Peru	Andean
G12529	Cultivated	Peru	Andean
G12575	Cultivated	Peru	Andean
G12588	Cultivated	Peru	Andean
G12591	Cultivated	Peru	Andean
G1261	Cultivated	CIAT	Mesoamerican
G12610	Cultivated	Peru	Andean
G12614	Cultivated	Peru	Andean
G12617	Cultivated	Peru	Andean
G12620	Cultivated	Peru	Andean
G12623	Cultivated	Peru	Andean
G12624	Cultivated	Peru	Andean
G12628	Cultivated	Peru	Andean
G1264	Cultivated	CIAT	Mesoamerican
G12648	Cultivated	Colombia	Andean
G12667	Cultivated	Colombia	Andean
G12689	Cultivated	Colombia	Andean
G12715	Cultivated	Colombia	Andean
G12778	Cultivated	Mexico	Mesoamerican
G12796	Cultivated	Mexico	Mesoamerican
G12806	Cultivated	Mexico	Mesoamerican
G12833	Cultivated	Ecuador	Mesoamerican
G12841	Cultivated	Ecuador	Andean
G12851	Wild	Guatemala	Mesoamerican
G12852	Wild	El Salvador	Mesoamerican
G12856	Wild	Peru	Mesoamerican
G12858A	Cultivated	Peru	Andean
G12865	Wild	Mexico	Mesoamerican
G12867	Wild	Mexico	Mesoamerican
G12869	Wild	Mexico	Mesoamerican
G12871	Wild	Mexico	Mesoamerican
G12875	Wild	Mexico	Mesoamerican
G12879	Wild	Mexico	Mesoamerican
G12879A	Wild	Mexico	Mesoamerican
G12889	Wild	Mexico	Mesoamerican
G12893	Wild	Mexico	Mesoamerican
G12922	Wild	Mexico	Mesoamerican
G12922A	Wild	Mexico	Mesoamerican
G12949	Wild	Mexico	Mesoamerican
G13021	Wild	Mexico	Mesoamerican
G13046	Cultivated	Mexico	Mesoamerican
G13054B	Cultivated	Honduras	Mesoamerican
G13094	Cultivated	Mexico	Andean
G13177	Cultivated	Mexico	Mesoamerican
G1320	Cultivated	CIAT	Mesoamerican
G1328	Cultivated	CIAT	Mesoamerican
G13474	Cultivated	0	Mesoamerican
G13550	Cultivated	Mexico	Mesoamerican
G1356	Cultivated	CIAT	Mesoamerican
G13571	Cultivated	Brazil	Mesoamerican
G13578	Cultivated	Brazil	Mesoamerican
G1358	Cultivated	CIAT	Mesoamerican
G13595	Cultivated	Cuba	Andean
G13614	Cultivated	Mexico	Mesoamerican
G13624	Cultivated	Mexico	Mesoamerican
G13640	Cultivated	Mexico	Mesoamerican
G13673	Cultivated	Mexico	Mesoamerican
G13696	Cultivated	Mexico	Mesoamerican
G13731	Cultivated	Mexico	Mesoamerican
G13910	Cultivated	Ecuador	Andean
G13911	Cultivated	Ecuador	Andean
G13935	Cultivated	Guatemala	Mesoamerican
G13948	Cultivated	Argentina	Andean
G13955	Cultivated	Argentina	Andean
G13983	Cultivated	Argentina	Andean
G1400	Cultivated	CIAT	Mesoamerican
G14016	Cultivated	Colombia	Andean
G14027	Cultivated	Nicaragua	Mesoamerican
G14163	Cultivated	Mexico	Mesoamerican
G14253	Cultivated	Peru	Andean
G14378	Cultivated	Mexico	Mesoamerican
G14659	Cultivated	Ecuador	Andean
G14715	Cultivated	Ecuador	Andean
G14737	Cultivated	Peru	Andean
G14813	Cultivated	France	Mesoamerican
G14815	Cultivated	Mexico	Mesoamerican
G14914	Cultivated	Mexico	Mesoamerican
G1525	Cultivated	CIAT	Andean
G15416	Cultivated	Brazil	Mesoamerican
G15496	Cultivated	Mexico	Mesoamerican
G15641	Cultivated	Mexico	Mesoamerican
G15685	Cultivated	Mexico	Mesoamerican
G15725	Cultivated	Mexico	Mesoamerican
G15839	Cultivated	Colombia	Andean
G15971	Cultivated	Mexico	Mesoamerican
G16026	Cultivated	Mexico	Mesoamerican
G16054	Cultivated	Mexico	Mesoamerican
G16072	Cultivated	Mexico	Mesoamerican
G16076	Cultivated	Mexico	Mesoamerican
G16101	Cultivated	Peru	Andean
G16104E	Cultivated	Peru	Andean
G16107A	Cultivated	Peru	Andean
G16108	Cultivated	Peru	Andean
G16109A	Cultivated	Peru	Andean
G16110A	Cultivated	Peru	Andean
G16115	Cultivated	Peru	Andean
G16130	Cultivated	Peru	Andean
G16259	Cultivated	Costa Rica	Mesoamerican
G16260	Cultivated	Costa Rica	Mesoamerican
G16267	Cultivated	Costa Rica	Mesoamerican
G16281	Cultivated	Guatemala	Mesoamerican
G16310	Cultivated	Guatemala	Mesoamerican
G16316	Cultivated	Guatemala	Mesoamerican
G16345	Cultivated	Ecuador	Andean
G16346	Cultivated	Ecuador	Andean
G16357	Cultivated	Peru	Andean
G16374	Cultivated	Mexico	Mesoamerican
G16400	Cultivated	Mexico	Mesoamerican
G16401	Cultivated	Mexico	Mesoamerican
G1667	Cultivated	CIAT	Mesoamerican
G1678	Cultivated	CIAT	Andean
G16832	Cultivated	Guatemala	Mesoamerican
G16835	Cultivated	Mexico	Mesoamerican
G16843	Cultivated	Peru	Andean
G16849	Cultivated	Guatemala	Mesoamerican
G16849A	Cultivated	Guatemala	Mesoamerican
G16856	Cultivated	Guatemala	Mesoamerican
G16863	Cultivated	Guatemala	Mesoamerican
G1688	Cultivated	CIAT	Andean
G16881	Cultivated	Guatemala	Mesoamerican
G17070	Cultivated	Ecuador	Andean
G17076	Cultivated	Ecuador	Andean
G17100	Cultivated	Ecuador	Andean
G17117	Cultivated	Peru	Andean
G17161	Cultivated	Ecuador	Andean
G17168	Cultivated	Ecuador	Andean
G17169	Cultivated	Ecuador	Andean
G17172	Cultivated	Ecuador	Andean
G17211C	Cultivated	Ecuador	Andean
G1764	Cultivated	CIAT	Mesoamerican
G17648	Cultivated	Guatemala	Mesoamerican
G17649	Cultivated	Guatemala	Mesoamerican
G17700	Cultivated	Chile	Mesoamerican
G1771	Cultivated	CIAT	Mesoamerican
G1797	Cultivated	CIAT	Mesoamerican
G18085	Cultivated	Ecuador	Andean
G18124	Cultivated	Haiti	Andean
G18141	Cultivated	Haiti	Mesoamerican
G18147	Cultivated	Haiti	Mesoamerican
G18148	Cultivated	Haiti	Andean
G18157	Cultivated	Haiti	Mesoamerican
G18163	Cultivated	Haiti	Mesoamerican
G18249	Cultivated	Honduras	Mesoamerican
G18255	Cultivated	Cuba	Andean
G18256	Cultivated	CIAT	Mesoamerican
G18264	Cultivated	Dominican Republic	Andean
G1832	Cultivated	CIAT	Andean
G1836	Cultivated	CIAT	Andean
G1844	Cultivated	CIAT	Mesoamerican
G18440	Cultivated	Mexico	Mesoamerican
G18445	Cultivated	Mexico	Mesoamerican
G18446	Cultivated	Mexico	Mesoamerican
G18451	Cultivated	Nicaragua	Mesoamerican
G18454	Cultivated	Nicaragua	Mesoamerican
G18479	Cultivated	Guatemala	Mesoamerican
G18776	Cultivated	Mexico	Mesoamerican
G18780A	Cultivated	Mexico	Mesoamerican
G18942	Cultivated	Brazil	Andean
G18966	Cultivated	Costa Rica	Mesoamerican
G18980	Cultivated	Costa Rica	Mesoamerican
G18995	Cultivated	Guatemala	Mesoamerican
G19012	Cultivated	Mexico	Mesoamerican
G19026	Wild	Mexico	Mesoamerican
G19026C	Wild	Mexico	Mesoamerican
G19028	Cultivated	Mexico	Andean
G19036	Cultivated	Mexico	Mesoamerican
G19036C	Cultivated	Mexico	Mesoamerican
G19126	Cultivated	Mexico	Mesoamerican
G1920	Cultivated	CIAT	Mesoamerican
G19204	Cultivated	Haiti	Mesoamerican
G19227A	Cultivated	Honduras	Mesoamerican
G19227B	Cultivated	CIAT	Mesoamerican
G19228A	Cultivated	CIAT	Mesoamerican
G19228B	Cultivated	CIAT	Mesoamerican
G19229A	Cultivated	CIAT	Mesoamerican
G19338	Cultivated	Peru	Andean
G19355	Cultivated	Peru	Andean
G19362	Cultivated	Peru	Andean
G19368A	Cultivated	Peru	Andean
G19375	Cultivated	Peru	Andean
G1939	Cultivated	CIAT	Andean
G19404	Cultivated	Peru	Andean
G19428	Cultivated	Peru	Andean
G19431	Cultivated	Peru	Andean
G19436	Cultivated	Peru	Andean
G19468	Cultivated	Peru	Andean
G19470	Cultivated	Peru	Andean
G19473	Cultivated	Peru	Andean
G19492	Cultivated	Peru	Andean
G19497	Cultivated	Peru	Andean
G19509	Cultivated	Peru	Andean
G19539	Cultivated	Peru	Andean
G19543	Cultivated	Peru	Andean
G19545	Cultivated	Peru	Andean
G1957	Cultivated	CIAT	Mesoamerican
G19582	Cultivated	Peru	Andean
G19621	Cultivated	Peru	Andean
G19642A	Cultivated	Peru	Andean
G19671	Cultivated	Peru	Andean
G19674	Cultivated	Peru	Andean
G19699	Cultivated	Peru	Andean
G19701	Cultivated	Peru	Andean
G19710	Cultivated	Peru	Andean
G19722	Cultivated	Peru	Andean
G19730	Cultivated	Peru	Andean
G19737	Cultivated	Peru	Andean
G19747	Cultivated	Peru	Andean
G1977	Cultivated	CIAT	Mesoamerican
G19780	Cultivated	Peru	Andean
G19809	Cultivated	Peru	Andean
G19828	Cultivated	Peru	Andean
G19831	Cultivated	Peru	Andean
G19833	Cultivated	Peru	Andean
G19841	Cultivated	Peru	Andean
G19842	Cultivated	Peru	Andean
G19848	Cultivated	Peru	Andean
G19853	Cultivated	Peru	Andean
G19860	Cultivated	Peru	Andean
G19876	Cultivated	Peru	Andean
G19889	Wild	Argentina	Andean
G19890	Wild	Argentina	Andean
G19892	Wild	Argentina	Andean
G19893	Wild	Argentina	Andean
G19895	Wild	Argentina	Andean
G19897	Wild	Argentina	Andean
G19901	Wild	Argentina	Andean
G19906	Wild	Guatemala	Mesoamerican
G19908	Wild	Guatemala	Mesoamerican
G19909	Wild	Guatemala	Mesoamerican
G19941	Cultivated	Mexico	Mesoamerican
G19953	Cultivated	Mexico	Mesoamerican
G2019	Cultivated	CIAT	Mesoamerican
G20769	Cultivated	Rwanda	Mesoamerican
G2093	Cultivated	CIAT	Mesoamerican
G21043	Cultivated	Argentina	Andean
G21063	Cultivated	Argentina	Andean
G21064	Cultivated	Argentina	Andean
G21069	Cultivated	Argentina	Andean
G21074	Cultivated	Argentina	Andean
G21078	Cultivated	Argentina	Andean
G21105	Cultivated	Argentina	Andean
G21117	Wild	Colombia	Mesoamerican
G21137	Cultivated	Mexico	Mesoamerican
G21160	Cultivated	Mexico	Mesoamerican
G21170	Cultivated	Mexico	Mesoamerican
G21185	Cultivated	Mexico	Mesoamerican
G21190	Cultivated	Mexico	Mesoamerican
G21197	Wild	Argentina	Andean
G21202	Cultivated	Colombia	Andean
G21210	Cultivated	Colombia	Andean
G21217	Cultivated	Colombia	Andean
G21242	Cultivated	Colombia	Andean
G21245	Wild	Peru	Mesoamerican
G2137	Cultivated	CIAT	Mesoamerican
G21720	Cultivated	Colombia	Andean
G2199	Cultivated	CIAT	Mesoamerican
G22005	Cultivated	Mexico	Mesoamerican
G22029	Cultivated	Mexico	Mesoamerican
G22033	Cultivated	Mexico	Andean
G22036	Cultivated	Mexico	Mesoamerican
G22041	Cultivated	Mexico	Mesoamerican
G22044	Cultivated	Mexico	Mesoamerican
G22070	Cultivated	Mexico	Mesoamerican
G22079	Cultivated	Mexico	Mesoamerican
G22147	Cultivated	Peru	Andean
G2218	Cultivated	CIAT	Mesoamerican
G22247	Cultivated	Dominican Republic	Andean
G2227	Cultivated	CIAT	Mesoamerican
G22286	Cultivated	Peru	Andean
G22297	Cultivated	Peru	Andean
G22303	Wild	Colombia	Mesoamerican
G2271	Cultivated	CIAT	Mesoamerican
G2276B	Cultivated	CIAT	Mesoamerican
G2277	Cultivated	CIAT	Mesoamerican
G22787	Cultivated	Mexico	Mesoamerican
G22801	Cultivated	Mexico	Mesoamerican
G22805	Cultivated	Mexico	Mesoamerican
G22808	Cultivated	Mexico	Mesoamerican
G22814	Cultivated	Mexico	Mesoamerican
G22817A	Cultivated	Mexico	Mesoamerican
G22817B	Cultivated	CIAT	Mesoamerican
G22818A	Cultivated	CIAT	Mesoamerican
G22818B	Cultivated	CIAT	Mesoamerican
G22819A	Cultivated	CIAT	Mesoamerican
G22821	Cultivated	Mexico	Mesoamerican
G22832	Cultivated	Mexico	Mesoamerican
G22837	Wild	Mexico	Mesoamerican
G22923	Cultivated	Malawi	Mesoamerican
G2333	Cultivated	CIAT	Mesoamerican
G23416	Wild	Costa Rica	Mesoamerican
G23419A	Wild	Peru	Andean
G23421	Wild	Peru	Andean
G23422	Wild	Peru	Andean
G23424A	Wild	Peru	Andean
G23426	Wild	Peru	Andean
G23426A	Wild	Peru	Andean
G23429	Wild	Mexico	Andean
G23431	Wild	Mexico	Mesoamerican
G23432	Wild	Mexico	Mesoamerican
G23434A	Wild	Guatemala	Mesoamerican
G23434B	Wild	Guatemala	Mesoamerican
G23435	Wild	Guatemala	Mesoamerican
G23438	Wild	Guatemala	Mesoamerican
G23439	Wild	Guatemala	Mesoamerican
G23440	Wild	Guatemala	Mesoamerican
G23441	Wild	Guatemala	Mesoamerican
G23442	Wild	Bolivia	Andean
G23445	Wild	Bolivia	Andean
G23445B	Wild	Bolivia	Andean
G23454E	Wild	Peru	Andean
G23458	Wild	Peru	Andean
G23459	Wild	Peru	Andean
G23462	Wild	Colombia	Mesoamerican
G23464	Wild	Mexico	Mesoamerican
G23470	Wild	Mexico	Mesoamerican
G2348	Cultivated	CIAT	Mesoamerican
G23484G	Cultivated	Peru	Andean
G23488F	Cultivated	Peru	Andean
G23511A	Wild	Mexico	Mesoamerican
G2352	Cultivated	CIAT	Mesoamerican
G23526	Wild	Mexico	Mesoamerican
G23545	Wild	Mexico	Mesoamerican
G23552	Wild	Mexico	Mesoamerican
G23556	Wild	Mexico	Mesoamerican
G23565	Cultivated	Peru	Andean
G23567B	Cultivated	Peru	Andean
G23568B	Cultivated	Peru	Andean
G23568C	Cultivated	Peru	Andean
G23569	Wild	CIAT	Andean
G23569A	Cultivated	Peru	Andean
G23570B	Cultivated	Peru	Andean
G23575D	Cultivated	Peru	Andean
G23575E	Cultivated	Peru	Andean
G23575G	Cultivated	Peru	Andean
G23576	Wild	Peru	Andean
G23579	Wild	Ecuador	Mesoamerican
G23580A	Wild	Ecuador	Andean
G23582	Wild	Ecuador	Mesoamerican
G23583	Wild	Peru	Mesoamerican
G23585	Wild	Peru	Mesoamerican
G23586	Wild	Peru	Mesoamerican
G23589	Wild	Peru	Andean
G23592	Wild	Argentina	Mesoamerican
G2359A	Cultivated	CIAT	Mesoamerican
G23603	Cultivated	Peru	Andean
G23604	Cultivated	Peru	Andean
G23604A	Cultivated	Peru	Andean
G23610	Cultivated	Peru	Andean
G23612	Cultivated	Peru	Andean
G23614	Cultivated	Peru	Andean
G23620	Cultivated	Bolivia	Andean
G23621	Cultivated	Bolivia	Andean
G23622	Cultivated	Bolivia	Andean
G23643	Cultivated	Peru	Andean
G23652	Wild	Mexico	Mesoamerican
G23678	Wild	Mexico	Mesoamerican
G23688	Cultivated	Peru	Andean
G23697A	Cultivated	Peru	Andean
G23701	Cultivated	Peru	Andean
G23703	Cultivated	Peru	Andean
G23705	Cultivated	Peru	Andean
G23706	Cultivated	Peru	Andean
G23711C	Cultivated	Peru	Andean
G23716	Cultivated	Peru	Andean
G23718	Cultivated	Peru	Andean
G23719	Cultivated	Peru	Andean
G23723	Wild	Ecuador	Mesoamerican
G23725	Wild	Ecuador	Mesoamerican
G23727	Cultivated	Peru	Andean
G23731	Cultivated	Bolivia	Andean
G23766A	Cultivated	Peru	Andean
G23766B	Cultivated	Peru	Andean
G23769A	Cultivated	Peru	Andean
G23769C	Cultivated	Peru	Andean
G2377	Cultivated	CIAT	Mesoamerican
G23773A	Cultivated	Peru	Andean
G23777	Cultivated	Peru	Andean
G23779	Cultivated	Peru	Andean
G23782	Cultivated	Peru	Andean
G23783D	Cultivated	Peru	Andean
G23786B	Cultivated	Peru	Andean
G23786C	Cultivated	Peru	Andean
G23788	Cultivated	Peru	Andean
G2379	Cultivated	CIAT	Mesoamerican
G23797A	Cultivated	Peru	Andean
G23804B	Cultivated	Peru	Andean
G23804C	Cultivated	Peru	Andean
G23806A	Cultivated	Peru	Andean
G23807	Cultivated	Peru	Andean
G23812B	Cultivated	Peru	Andean
G23812C	Cultivated	Peru	Andean
G23814D	Cultivated	Peru	Andean
G23818A	Cultivated	Peru	Andean
G23823	Cultivated	Peru	Mesoamerican
G23824B	Cultivated	Peru	Andean
G23829	Cultivated	Peru	Andean
G23838	Cultivated	Mexico	Mesoamerican
G23850	Cultivated	Mexico	Mesoamerican
G23873	Cultivated	Peru	Andean
G23874	Cultivated	Peru	Andean
G2393	Cultivated	CIAT	Mesoamerican
G23996	Wild	Colombia	Mesoamerican
G2402	Cultivated	CIAT	Mesoamerican
G2404	Cultivated	CIAT	Mesoamerican
G24318	Wild	Argentina	Andean
G24345	Wild	Mexico	Mesoamerican
G24391	Wild	Mexico	Mesoamerican
G24404	Wild	Colombia	Mesoamerican
G24408	Wild	Colombia	Mesoamerican
G24412	Wild	Colombia	Mesoamerican
G24416	Wild	Colombia	Mesoamerican
G24423	Wild	Colombia	Mesoamerican
G2445	Cultivated	CIAT	Mesoamerican
G2446	Cultivated	CIAT	Mesoamerican
G2453	Cultivated	CIAT	Mesoamerican
G24576	Wild	Mexico	Mesoamerican
G24605	Wild	Mexico	Mesoamerican
G24665	Wild	Colombia	Mesoamerican
G2471	Cultivated	CIAT	Mesoamerican
G2472	Cultivated	CIAT	Mesoamerican
G24758	Wild	Colombia	Mesoamerican
G2486	Cultivated	CIAT	Mesoamerican
G2544	Cultivated	CIAT	Mesoamerican
G2563	Cultivated	CIAT	Andean
G2567	Cultivated	CIAT	Andean
G2573	Cultivated	CIAT	Andean
G2635	Cultivated	CIAT	Mesoamerican
G2648	Cultivated	CIAT	Mesoamerican
G2660	Cultivated	CIAT	Mesoamerican
G2686	Cultivated	CIAT	Andean
G275	Cultivated	CIAT	Mesoamerican
G2769	Cultivated	CIAT	Mesoamerican
G2771	Wild	CIAT	Mesoamerican
G2775	Cultivated	CIAT	Mesoamerican
G2778	Cultivated	CIAT	Mesoamerican
G278	Cultivated	CIAT	Mesoamerican
G2782	Cultivated	CIAT	Mesoamerican
G2785	Cultivated	CIAT	Mesoamerican
G2829	Cultivated	CIAT	Mesoamerican
G2866	Cultivated	CIAT	Mesoamerican
G2871	Cultivated	CIAT	Mesoamerican
G2875	Cultivated	CIAT	Andean
G2911	Cultivated	CIAT	Mesoamerican
G2997	Cultivated	CIAT	Mesoamerican
G3005	Cultivated	CIAT	Mesoamerican
G3017	Cultivated	CIAT	Mesoamerican
G3038	Cultivated	CIAT	Mesoamerican
G3142	Cultivated	CIAT	Mesoamerican
G31425	Cultivated	CIAT	Mesoamerican
G3157	Cultivated	CIAT	Andean
G3161	Cultivated	CIAT	Mesoamerican
G3178	Cultivated	CIAT	Mesoamerican
G3185	Cultivated	CIAT	Mesoamerican
G3217	Cultivated	CIAT	Mesoamerican
G3296	Cultivated	CIAT	Mesoamerican
G3314	Cultivated	CIAT	Mesoamerican
G3324	Cultivated	CIAT	Mesoamerican
G3331	Cultivated	CIAT	Mesoamerican
G3334	Cultivated	CIAT	Mesoamerican
G3353	Cultivated	CIAT	Mesoamerican
G3381	Cultivated	CIAT	Mesoamerican
G3386	Cultivated	CIAT	Mesoamerican
G3403	Cultivated	CIAT	Mesoamerican
G3441	Cultivated	CIAT	Mesoamerican
G3512	Cultivated	CIAT	Mesoamerican
G3514	Cultivated	CIAT	Mesoamerican
G3545	Cultivated	CIAT	Mesoamerican
G3555	Cultivated	CIAT	Mesoamerican
G3569	Cultivated	CIAT	Mesoamerican
G3586	Cultivated	CIAT	Mesoamerican
G3588	Cultivated	CIAT	Mesoamerican
G3593	Cultivated	CIAT	Mesoamerican
G3595	Cultivated	CIAT	Mesoamerican
G3642	Cultivated	CIAT	Andean
G3646	Cultivated	CIAT	Mesoamerican
G3661	Cultivated	CIAT	Mesoamerican
G3936	Cultivated	CIAT	Mesoamerican
G3990	Cultivated	CIAT	Mesoamerican
G4001	Cultivated	CIAT	Andean
G4002	Cultivated	CIAT	Mesoamerican
G4030	Cultivated	CIAT	Mesoamerican
G4206	Cultivated	CIAT	Mesoamerican
G4252	Cultivated	CIAT	Mesoamerican
G4256	Cultivated	CIAT	Mesoamerican
G4258	Cultivated	CIAT	Mesoamerican
G4278	Cultivated	CIAT	Mesoamerican
G4280	Cultivated	CIAT	Mesoamerican
G4309	Cultivated	CIAT	Mesoamerican
G4327	Cultivated	CIAT	Mesoamerican
G4342	Cultivated	CIAT	Mesoamerican
G4399	Cultivated	CIAT	Mesoamerican
G4472	Cultivated	CIAT	Andean
G4482	Cultivated	CIAT	Mesoamerican
G4489	Cultivated	CIAT	Mesoamerican
G4494	Cultivated	CIAT	Andean
G4495	Cultivated	CIAT	Mesoamerican
G4534	Cultivated	CIAT	Andean
G4547	Cultivated	CIAT	Andean
G4637	Cultivated	CIAT	Mesoamerican
G4644	Cultivated	CIAT	Andean
G4653	Cultivated	CIAT	Andean
G4672	Cultivated	CIAT	Andean
G4721	Cultivated	CIAT	Andean
G4724	Cultivated	CIAT	Andean
G4727	Cultivated	CIAT	Andean
G4730	Cultivated	CIAT	Mesoamerican
G4739	Cultivated	CIAT	Andean
G4780	Cultivated	CIAT	Andean
G4791	Cultivated	CIAT	Mesoamerican
G4822	Cultivated	CIAT	Mesoamerican
G4825	Cultivated	CIAT	Mesoamerican
G4830	Cultivated	CIAT	Mesoamerican
G4837	Cultivated	CIAT	Mesoamerican
G4864	Cultivated	CIAT	Mesoamerican
G4906	Cultivated	CIAT	Andean
G50075	Wild	Mexico	Mesoamerican
G5034	Cultivated	CIAT	Andean
G5036	Cultivated	CIAT	Mesoamerican
G5142	Cultivated	CIAT	Andean
G5170	Cultivated	CIAT	Andean
G5177	Cultivated	CIAT	Andean
G5273	Cultivated	CIAT	Andean
G5285	Cultivated	CIAT	Mesoamerican
G5308	Cultivated	CIAT	Andean
G5459	Cultivated	CIAT	Mesoamerican
G5625	Cultivated	CIAT	Andean
G5653	Cultivated	CIAT	Mesoamerican
G5665	Cultivated	CIAT	Mesoamerican
G5694	Cultivated	CIAT	Mesoamerican
G5708	Cultivated	CIAT	Andean
G5711	Cultivated	CIAT	Mesoamerican
G5712	Cultivated	CIAT	Mesoamerican
G5725	Cultivated	CIAT	Mesoamerican
G5733	Cultivated	CIAT	Mesoamerican
G5758	Cultivated	CIAT	Mesoamerican
G5773	Cultivated	CIAT	Mesoamerican
G5831	Cultivated	CIAT	Andean
G5849	Cultivated	CIAT	Andean
G5852	Cultivated	CIAT	Andean
G5902	Cultivated	CIAT	Mesoamerican
G6115	Cultivated	CIAT	Mesoamerican
G6133	Cultivated	CIAT	Mesoamerican
G6415	Cultivated	CIAT	Mesoamerican
G6416	Cultivated	CIAT	Mesoamerican
G6450	Cultivated	CIAT	Mesoamerican
G6639	Cultivated	CIAT	Andean
G6762	Cultivated	CIAT	Mesoamerican
G6822	Cultivated	CIAT	Mesoamerican
G685	Cultivated	CIAT	Mesoamerican
G6873	Cultivated	CIAT	Andean
G6979	Cultivated	CIAT	Andean
G6981	Cultivated	CIAT	Mesoamerican
G7037	Cultivated	CIAT	Mesoamerican
G7038	Cultivated	CIAT	Mesoamerican
G7039	Cultivated	CIAT	Andean
G7150	Cultivated	CIAT	Andean
G7229	Cultivated	CIAT	Andean
G7248	Cultivated	CIAT	Andean
G7254	Cultivated	CIAT	Andean
G7275	Cultivated	CIAT	Andean
G7278	Cultivated	CIAT	Andean
G7280	Cultivated	CIAT	Andean
G731	Cultivated	CIAT	Mesoamerican
G7323	Cultivated	CIAT	Andean
G734	Cultivated	CIAT	Mesoamerican
G7365	Cultivated	CIAT	Andean
G738	Cultivated	CIAT	Andean
G7381	Cultivated	CIAT	Andean
G7426	Cultivated	CIAT	Andean
G7431	Cultivated	CIAT	Andean
G7432	Cultivated	CIAT	Andean
G7440	Cultivated	CIAT	Andean
G753	Cultivated	CIAT	Mesoamerican
G7602	Cultivated	CIAT	Mesoamerican
G7742	Cultivated	CIAT	Mesoamerican
G7754	Cultivated	CIAT	Mesoamerican
G7761	Cultivated	CIAT	Mesoamerican
G7765	Cultivated	CIAT	Mesoamerican
G7776	Cultivated	CIAT	Andean
G7783	Cultivated	CIAT	Mesoamerican
G7843	Cultivated	CIAT	Mesoamerican
G7863	Cultivated	CIAT	Mesoamerican
G7895	Cultivated	CIAT	Andean
G7932	Cultivated	CIAT	Mesoamerican
G7945	Cultivated	CIAT	Andean
G7952	Cultivated	CIAT	Mesoamerican
G801	Cultivated	CIAT	Mesoamerican
G803	Cultivated	CIAT	Mesoamerican
G8142	Cultivated	CIAT	Mesoamerican
G818	Cultivated	CIAT	Mesoamerican
G8208	Cultivated	CIAT	Andean
G8209	Cultivated	CIAT	Andean
G8214	Cultivated	CIAT	Andean
G8248	Cultivated	CIAT	Mesoamerican
G8266	Cultivated	CIAT	Mesoamerican
G843	Cultivated	CIAT	Mesoamerican
G8465	Cultivated	CIAT	Andean
G847	Cultivated	CIAT	Mesoamerican
G855	Cultivated	CIAT	Mesoamerican
G857	Cultivated	CIAT	Mesoamerican
G8697	Cultivated	CIAT	Andean
G87	Cultivated	CIAT	Mesoamerican
G8703	Cultivated	CIAT	Andean
G8710	Cultivated	CIAT	Andean
G8722	Cultivated	CIAT	Andean
G8729	Cultivated	CIAT	Mesoamerican
G8897	Cultivated	CIAT	Mesoamerican
G8925	Cultivated	CIAT	Mesoamerican
G8931	Cultivated	CIAT	Mesoamerican
G9071	Cultivated	CIAT	Andean
G9335	Cultivated	CIAT	Andean
G955	Cultivated	CIAT	Mesoamerican
G9603	Cultivated	CIAT	Andean
G9731	Cultivated	CIAT	Mesoamerican
G9846	Cultivated	CIAT	Andean
G9855	Cultivated	CIAT	Andean
G9872	Cultivated	CIAT	Mesoamerican
G9892	Cultivated	CIAT	Mesoamerican
G9975	Cultivated	CIAT	Andean
LRK31	Cultivated	CIAT	Andean
POMPADOURJ	Cultivated	CIAT	Andean
PVA1111	Cultivated	CIAT	Andean
PVA773	Cultivated	CIAT	Andean
U1026-1	Cultivated	CIAT	Mesoamerican
