# Supplementary material for: Diversification and Population Structure in Common Beans (Phaseolus vulgaris L.)
Source: PLoS One. 2012 Nov 7;7(11):e49488. doi: 10.1371/journal.pone.0049488 (PMC3492280; doi:10.1371/journal.pone.0049488)
Supplement: Table S2 — AMOVA details for the wild analysis. (XLSX) [file pone.0049488.s003.xlsx]

## Sheet: SUPP2.AMOVA
Source	df	SS	MS	%
Among Genepools	4	282.972	70.743	0.203
Among all Individuals	103	1143.14	11.0984	0.6845
Within Individuals	108	91	0.842593	0.1125
Total	215	1517.11		1
